# Supplementary material for: Relation Between the Dantu Blood Group Variant and Bacteremia in Kenyan Children: A Population-Based Case-Control Study
Source: J Infect Dis. 2024 Jul 9;231(1):e10–6. doi: 10.1093/infdis/jiae339 (PMC11793031; doi:10.1093/infdis/jiae339)
Supplement: jiae339_Supplementary_Data [file jiae339_supplementary_data.zip]

Archive with 5 entries (5 files):
- jiae339_Supplementary Figures with captions.docx
- jiae339_Supplementary_Legends_edited.docx
- Supplementary_Figure_1.png
- Supplementary_Figure_2.png
- Supplementary_Figure_3.png
